# Supplementary material for: Gutka consumption and dietary partialities explaining anemia in women of a coastal slum of Karachi, Pakistan: A mixed-method study
Source: PLoS One. 2022 Oct 31;17(10):e0276893. doi: 10.1371/journal.pone.0276893 (PMC9621450; doi:10.1371/journal.pone.0276893)
Supplement: S1 Dataset — (ZIP) [file pone.0276893.s002.zip]

Archive with 2 entries (2 files):
- Anemia_datasetforfinalmodel.dta
- __MACOSX/._Anemia_datasetforfinalmodel.dta
